# Supplementary material for: KSHV RTA antagonizes SMC5/6 complex-induced viral chromatin compaction by hijacking the ubiquitin-proteasome system
Source: PLoS Pathog. 2022 Aug 1;18(8):e1010744. doi: 10.1371/journal.ppat.1010744 (PMC9371351; doi:10.1371/journal.ppat.1010744)
Supplement: S1 Data — Excel spreadsheet containing, in separate sheets, the underlying numerical data and statistical analysis for Fig 1A, 1B, 1C, 1D, 1E, 1F, Fig 1G, 1H, 2A, 2B, 2C, 2D, 2E, 2F, 2G, 2H, 3B, 3C, 3D–3F, 4B–4E, 5A–5C, 5E–5G, 6A, 6B, 6E, 6F, 6G and 6H, S2B, S2D, S3B–S3D Figs. (XLSX) [file ppat.1010744.s001.xlsx]

## Sheet: Fig 1a
Ectopic expression of SMC5 and SMC6 inhibits KSHV lytic replication
Data used for figure	Vector	SMC5		Original data		SMC5-Ct	GAPDH-Ct	△Ct		△△Ct	2-△△Ct
	1.04419	130.588			Vector	22.655	15.0061	7.64892	7.64892	-0.062379	1.04419
	0.957684	128.243				22.7252	14.9515	7.77368	7.77368	0.0623788	0.957684
	1	129.41				22.6901	14.9788	7.7113	7.7113	-1.0376e-07	1
					SMC5	15.5009	14.8185	0.682421	7.7113	-7.02888	130.588
						15.5009	14.7923	0.70856		-7.00274	128.243
						15.5009	14.8054	0.69549		-7.01581	129.41

## Sheet: Fig 1b
Ectopic expression of SMC5 and SMC6 inhibits KSHV lytic replication
Left panels	Vector-copies	SMC5-copies
	1173163	43947.6
	1147013	46476.9
	1132168	57536.9
Right panels	Vector	SMC5		Right panels-Original data		K9-Ct	pGL3-Luc-Ct	△Ct		△△Ct	2-△△Ct
	0.95418	0.508504			Vector	17.98	15.648	2.332	2.332	0.0676668	0.95418
	1.02266	0.573686				17.874	15.642	2.232	2.232	-0.0323326	1.02266
	1.02479	0.549935				17.859	15.63	2.229	2.229	-0.0353339	1.02479
					SMC5	18.805	15.565	3.24	2.26433	0.975668	0.508504
						18.687	15.621	3.066		0.801667	0.573686
						18.72	15.593	3.127		0.862666	0.549935

## Sheet: Fig 1c
Ectopic expression of SMC5 and SMC6 inhibits KSHV lytic replication
%GFP	Vector	SMC5
	17.14	1.75
	17.87	1.23
	17.51	1.52

## Sheet: Fig 1d
Ectopic expression of SMC5 and SMC6 inhibits KSHV lytic replication
Data used for figure	Vector			SMC5				Original data	ORF73-Ct	GAPDH-Ct	△Ct		△△Ct	2-△△Ct
ORF73	1.01824	0.98209	1	0.307859	0.292038	0.299844		Vector	18.9847	15.7052	3.27956	3.27956	-0.0260721	1.01824
RTA	0.980404	0.997203	1.02285	0.342017	0.358712	0.366518			19.0118	15.6801	3.33171	3.33171	0.0260729	0.98209
ORF25	0.988993	0.997998	1.01315	0.097787	0.104124	0.104839			18.9983	15.6926	3.30564	3.30564	3.59619e-07	1
ORF26	0.995406	1.00461	0.999999	0.103237	0.104813	0.104022		SMC5	19.5792	14.5739	5.0053	3.30564	1.69966	0.307859
ORF57	0.974583	1.02608	0.999999	0.236274	0.233644	0.234955			19.6312	14.5498	5.08141		1.77577	0.292038
ORF59	1.02481	0.975789	1	0.151462	0.14298	0.14716			19.6052	14.5619	5.04335		1.73772	0.299844
K9	0.980003	1.02041	1	0.194593	0.211157	0.202706
PJA1	0.970404	1.02369	1.00665	0.931221	0.872147	0.891833			RTA-Ct	GAPDH-Ct	△Ct		△△Ct	2-△△Ct
18S rRNA	0.985927	1.00097	1.01321	1.13424	1.10492	1.09796		Vector	16.7222	15.7183	1.00392	1.00392	0.0285517	0.980404
									16.6659	15.6865	0.979406	0.979406	0.00404036	0.997203
									16.6452	15.7024	0.942775	0.942775	-0.0325912	1.02285
								SMC5	17.0972	14.5739	2.52323	0.975366	1.54786	0.342017
									17.0043	14.5498	2.45447		1.4791	0.358712
									16.9853	14.5619	2.42341		1.44804	0.366518
									ORF25-Ct	GAPDH-Ct	△Ct		△△Ct	2-△△Ct
								Vector	15.6033	15.7183	-0.114963	-0.114963	0.0159674	0.988993
									15.5585	15.6865	-0.128039	-0.128039	0.00289064	0.997998
									15.5526	15.7024	-0.149784	-0.149784	-0.0188541	1.01315
								SMC5	17.7972	14.5739	3.22328	-0.130929	3.35421	0.0977872
									17.6825	14.5498	3.1327		3.26363	0.104124
									17.6847	14.5619	3.12282		3.25375	0.104839
									ORF26-Ct	GAPDH-Ct	△Ct		△△Ct	2-△△Ct
								Vector	14.286	15.7183	-1.43226	-1.43226	0.00664235	0.995406
									14.241	15.6865	-1.44554	-1.44554	-0.00664043	1.00461
									14.2635	15.7024	-1.4389	-1.4389	9.59778e-07	0.999999
								SMC5	16.411	14.5739	1.83707	-1.4389	3.27597	0.103237
									16.365	14.5498	1.81521		3.25411	0.104813
									16.388	14.5619	1.82614		3.26504	0.104022
									ORF57-Ct	GAPDH-Ct	△Ct		△△Ct	2-△△Ct
								Vector	15.076	15.7183	-0.642258	-0.642258	0.0371423	0.974583
									14.97	15.6865	-0.71654	-0.71654	-0.0371403	1.02608
									15.023	15.7024	-0.679399	-0.679399	9.86481e-07	0.999999
								SMC5	15.976	14.5739	1.40207	-0.679399	2.08147	0.236274
									15.968	14.5498	1.41821		2.09761	0.233644
									15.972	14.5619	1.41014		2.08954	0.234955
									ORF59-Ct	GAPDH-Ct	△Ct		△△Ct	2-△△Ct
								Vector	12.945	15.7183	-2.77326	-2.77326	-0.0353582	1.02481
									12.984	15.6865	-2.70254	-2.70254	0.0353596	0.975789
									12.9645	15.7024	-2.7379	-2.7379	6.96564e-07	1
								SMC5	14.559	14.5739	-0.0149298	-2.7379	2.72297	0.151462
									14.618	14.5498	0.0682135		2.80611	0.14298
									14.5885	14.5619	0.0266418		2.76454	0.14716
									K9-Ct	GAPDH-Ct	△Ct		△△Ct	2-△△Ct
								Vector	16.848	15.7183	1.12974	1.12974	0.0291417	0.980003
									16.758	15.6865	1.07146	1.07146	-0.0291412	1.0204
									16.803	15.7024	1.1006	1.1006	2.42615e-07	1
								SMC5	18.036	14.5739	3.46207	1.1006	2.36147	0.194593
									17.894	14.5498	3.34421		2.24361	0.211157
									17.965	14.5619	3.40314		2.30254	0.202706
									PJA1-Ct	GAPDH-Ct	△Ct		△△Ct	2-△△Ct
								Vector	21.9874	14.8934	7.09397	7.09397	0.0433424	0.970404
									21.9347	14.9179	7.01685	7.01685	-0.0337746	1.02369
									21.91	14.8689	7.04106	7.04106	-0.00956651	1.00665
								SMC5	23.4297	16.2763	7.15343	7.05063	0.102805	0.931221
									23.5118	16.2638	7.24798		0.197356	0.872147
									23.4708	16.255	7.21578		0.165154	0.891833
									18S rRNA-Ct	GAPDH-Ct	△Ct		△△Ct	2-△△Ct
								Vector	4.5227	16.4236	-11.901	-11.901	0.0204472	0.985927
									4.50958	16.4324	-11.9228	-11.9228	-0.00139911	1.00097
									4.50221	16.4425	-11.9403	-11.9403	-0.01893	1.01321
								SMC5	4.17318	16.2763	-12.1031	-11.9214	-0.18172	1.13424
									4.19846	16.2638	-12.0653		-0.143935	1.10491
									4.19875	16.255	-12.0562		-0.134822	1.09796

## Sheet: Fig 1e
Ectopic expression of SMC5 and SMC6 inhibits KSHV lytic replication
Data used for figure	Vector	SMC6		Original data		SMC6-Ct	GAPDH-Ct	△Ct		△△Ct	2-△△Ct
	0.966671	21.3801			Vector	25.8996	14.9855	10.914	10.914	0.0489039	0.966671
	1.03448	20.9733				25.764	14.9478	10.8162	10.8162	-0.0489126	1.03448
	1	21.1757				25.8318	14.9667	10.8651	10.8651	-4.37103e-06	1
					SMC6	22.5835	16.1366	6.44691	10.8651	-4.4182	21.3801
						22.5708	16.0961	6.47462		-4.39049	20.9733
						22.5771	16.1164	6.46077		-4.40434	21.1757

## Sheet: Fig 1f
Ectopic expression of SMC5 and SMC6 inhibits KSHV lytic replication
Left panels	Vector-copies	SMC6-copies
	2494075	1869864
	2422693	2085051
	2994895	2034195
Right panels	Vector	SMC6		Right panels-Original data		K9-Ct	pGL3-Luc-Ct	△Ct		△△Ct	2-△△Ct
	0.95418	0.688407			Vector	17.98	15.648	2.332	2.332	0.0676668	0.95418
	1.02266	0.699954				17.874	15.642	2.232	2.232	-0.0323326	1.02266
	1.02479	0.717143				17.859	15.63	2.229	2.229	-0.0353339	1.02479
					SMC6	18.362	15.559	2.803	2.26433	0.538666	0.688407
						18.332	15.553	2.779		0.514667	0.699954
						18.312	15.568	2.744		0.479667	0.717143

## Sheet: Fig 1g
Ectopic expression of SMC5 and SMC6 inhibits KSHV lytic replication
%GFP	Vector	SMC6
	12.48	3.08
	13.51	4.69
	11.43	4.34

## Sheet: Fig 1h
Ectopic expression of SMC5 and SMC6 inhibits KSHV lytic replication
Data used for figure	Vector			SMC6				Original data	ORF73-Ct	GAPDH-Ct	△Ct		△△Ct	2-△△Ct
ORF73	1.01755	0.982756	1	0.522476	0.505992	0.514168		Vector	19.0893	15.7183	3.37104	3.37104	-0.0250938	1.01755
RTA	0.980404	0.997203	1.02285	0.683305	0.760074	0.722552			19.1078	15.6865	3.42123	3.42123	0.0250942	0.982756
ORF25	0.988993	0.997998	1.01315	0.308365	0.310618	0.285952			19.0985	15.7024	3.39614	3.39614	1.91223e-07	1
ORF26	0.995406	1.00461	0.999999	0.287387	0.317417	0.302029		SMC6	19.3557	15.023	4.3327	3.39614	0.936563	0.522476
ORF57	0.974583	1.02608	0.999999	0.47816	0.509428	0.493547			19.4823	15.1034	4.37895		0.982812	0.505992
ORF59	1.02481	0.975789	1	0.39641	0.388356	0.392363			19.419	15.0632	4.35583		0.959687	0.514168
K9	0.980003	1.02041	1	0.488579	0.487902	0.48824
PJA1	1.01576	1.02488	0.960584	1.06421	1.0351	1.0177			RTA-Ct	GAPDH-Ct	△Ct		△△Ct	2-△△Ct
18S rRNA	0.985225	0.975172	1.04084	0.912305	0.904303	0.89637		Vector	16.7222	15.7183	1.00392	1.00392	0.0285517	0.980404
									16.6659	15.6865	0.979406	0.979406	0.00404036	0.997203
									16.6452	15.7024	0.942775	0.942775	-0.0325912	1.02285
								SMC6	16.5477	15.023	1.52477	0.975366	0.549399	0.683305
									16.4745	15.1034	1.37115		0.395789	0.760074
									16.5074	15.0632	1.44419		0.468826	0.722552
									ORF25-Ct	GAPDH-Ct	△Ct		△△Ct	2-△△Ct
								Vector	15.6033	15.7183	-0.114963	-0.114963	0.0159674	0.988993
									15.5585	15.6865	-0.128039	-0.128039	0.00289064	0.997998
									15.5526	15.7024	-0.149784	-0.149784	-0.0188541	1.01315
								SMC6	16.5893	15.023	1.56636	-0.130929	1.69729	0.308365
									16.6592	15.1034	1.55585		1.68678	0.310618
									16.7384	15.0632	1.67523		1.80616	0.285952
									ORF26-Ct	GAPDH-Ct	△Ct		△△Ct	2-△△Ct
								Vector	14.286	15.7183	-1.43226	-1.43226	0.00664235	0.995406
									14.241	15.6865	-1.44554	-1.44554	-0.00664043	1.00461
									14.2635	15.7024	-1.4389	-1.4389	9.59778e-07	0.999999
								SMC6	15.383	15.023	0.360034	-1.4389	1.79893	0.287387
									15.32	15.1034	0.216648		1.65555	0.317417
									15.3515	15.0632	0.288341		1.72724	0.302029
									ORF57-Ct	GAPDH-Ct	△Ct		△△Ct	2-△△Ct
								Vector	15.076	15.7183	-0.642258	-0.642258	0.0371423	0.974583
									14.97	15.6865	-0.71654	-0.71654	-0.0371403	1.02608
									15.023	15.7024	-0.679399	-0.679399	9.86481e-07	0.999999
								SMC6	15.408	15.023	0.385034	-0.679399	1.06443	0.47816
									15.397	15.1034	0.293649		0.973049	0.509428
									15.4025	15.0632	0.339341		1.01874	0.493547
									ORF59-Ct	GAPDH-Ct	△Ct		△△Ct	2-△△Ct
								Vector	12.945	15.7183	-2.77326	-2.77326	-0.0353582	1.02481
									12.984	15.6865	-2.70254	-2.70254	0.0353596	0.975789
									12.9645	15.7024	-2.7379	-2.7379	6.96564e-07	1
								SMC6	13.62	15.023	-1.40297	-2.7379	1.33493	0.39641
									13.73	15.1034	-1.37335		1.36455	0.388356
									13.675	15.0632	-1.38816		1.34974	0.392363
									K9-Ct	GAPDH-Ct	△Ct		△△Ct	2-△△Ct
								Vector	16.848	15.7183	1.12974	1.12974	0.0291417	0.980003
									16.758	15.6865	1.07146	1.07146	-0.0291412	1.0204
									16.803	15.7024	1.1006	1.1006	2.42615e-07	1
								SMC6	17.253	15.1191	2.13394	1.1006	1.03334	0.488579
									17.255	15.1191	2.13594		1.03534	0.487902
									17.254	15.1191	2.13494		1.03434	0.48824
									PJA1-Ct	GAPDH-Ct	△Ct		△△Ct	2-△△Ct
								Vector	21.8343	14.8934	6.94092	6.94092	-0.0225534	1.01576
									21.8459	14.9179	6.92802	6.92802	-0.0354613	1.02488
									21.8904	14.8689	7.02149	7.02149	0.0580159	0.960584
								SMC6	21.9377	15.064	6.87369	6.96348	-0.0897893	1.06421
									21.9432	15.0295	6.91371		-0.0497722	1.0351
									21.9321	14.994	6.93816		-0.0253181	1.0177
									18S rRNA-Ct	GAPDH-Ct	△Ct		△△Ct	2-△△Ct
								Vector	23.1082	16.4236	6.68452	6.68452	0.0214749	0.985225
									23.1317	16.4324	6.69931	6.69931	0.0362721	0.975172
									23.0478	16.4425	6.6053	6.6053	-0.0577468	1.04084
								SMC6	22.4953	15.6998	6.79545	6.66304	0.132412	0.912305
									22.5055	15.6973	6.80816		0.145123	0.904303
									22.5156	15.6947	6.82088		0.157833	0.89637

## Sheet: Fig 2a
Knockdown of SMC5 and SMC6 promotes KSHV lytic replication
Data used for figure	siNC	siSMC5-1	siSMC5-2		Original data		SMC5-Ct	GAPDH-Ct	△Ct		△△Ct	2-△△Ct
	0.999063	0.783389	0.509952			siNC	23.6541	15.0259	8.62827	8.62827	0.00135229	0.999063
	1.00094	0.734781	0.506764				23.652	15.0264	8.62556	8.62556	-0.00135233	1.00094
	1	0.763316	0.519284				23.6531	15.0261	8.62691	8.62691	-2.19727e-08	1
						siSMC5-1	24.0188	15.0397	8.97911	8.62691	0.3522	0.783389
							24.0385	14.967	9.07153		0.444613	0.734781
							24.0791	15.0625	9.01656		0.389648	0.763316
						siSMC5-2	24.7019	15.1034	9.59848		0.971567	0.509952
							24.6815	15.0739	9.60753		0.980614	0.506764
							24.661	15.0887	9.57232		0.945403	0.519284

## Sheet: Fig 2b
Knockdown of SMC5 and SMC6 promotes KSHV lytic replication
Left panels	siNC-copies	siSMC5-1-copies	siSMC5-2-copies
	611270	775695	1062883
	638919	764284	1096714
	625094	769990	1079798
Right panels	siNC	siSMC5-1	siSMC5-2		Right panels-Original data		K9-Ct	pGL3-Luc-Ct	△Ct		△△Ct	2-△△Ct
	0.953664	2.429	3.84609			siNC	18.1936	7.9484	10.2452	10.2452	0.0684469	0.953664
	1.04858	2.54581	3.9649				18.1317	8.02332	10.1083	10.1083	-0.0684407	1.04858
	0.999998	2.48672	3.90504				18.1626	7.98586	10.1768	10.1768	3.08487e-06	0.999998
						siSMC5-1	17.8599	8.9635	8.89642	10.1768	-1.28036	2.429
							17.8807	9.05202	8.82866		-1.34812	2.54581
							17.8703	9.00776	8.86254		-1.31424	2.48672
						siSMC5-2	17.4187	9.18528	8.23339		-1.94339	3.84609
							17.3748	9.18528	8.1895		-1.98728	3.9649
							17.3967	9.18528	8.21144		-1.96534	3.90504

[truncated: 21 more sheets: Fig 2c, Fig 2d, Fig 2e, Fig 2f, Fig 2g, Fig 2h, Fig 3b, Fig 3c, Fig 3d-3f, Fig 4b-4e, Fig 5a-5c, Fig 5e-5g, Fig 6a, Fig 6b, Fig 6e, Fig 6f, Fig 6g, Fig 6h, S2 Fig. b, S2 Fig. d …]
